# Supplementary material for: Analysis of the GGGGCC Repeat Expansions of the C9orf72 Gene in SCA3/MJD Patients from China
Source: PLoS One. 2015 Jun 17;10(6):e0130336. doi: 10.1371/journal.pone.0130336 (PMC4470924; doi:10.1371/journal.pone.0130336)
Supplement: S1 File — (XLS) [file pone.0130336.s001.xls]

## Sheet: Sheet1
longer G4C2 size of patients	longer G4C2 size of controls		size of longer repeats	number of patients	percentage	number of controls	percentage
2	2		2	44	34.6	119	37.9
2	2		3	0	0	1	0.3
2	2		4	0	0	1	0.3
2	2		5	0	0	1	0.3
2	2		6	16	12.6	50	15.9
2	2		7	43	33.9	75	23.9
2	2		8	15	11.8	38	12.1
2	2		9	1	0.8	8	2.5
2	2		10	4	3.1	9	2.9
2	2		11	3	2.4	10	3.2
2	2		12	0	0	1	0.3
2	2		13	0	0	1	0.3
2	2		14	0	0	0	0
2	2		15	0	0	0	0
2	2		16	0	0	0	0
2	2		17	0	0	0	0
2	2		18	1	0.8	0	0
2	2		19	0	0	0	0
2	2		20	0	0	0	0
2	2
2	2
2	2
2	2
2	2
2	2
2	2
2	2
2	2
2	2
2	2
2	2
2	2
2	2
2	2
2	2
2	2
2	2
2	2
2	2
2	2
2	2
2	2
2	2
2	2
6	2
6	2
6	2
6	2
6	2
6	2
6	2
6	2
6	2
6	2
6	2
6	2
6	2
6	2
6	2
6	2
7	2
7	2
7	2
7	2
7	2
7	2
7	2
7	2
7	2
7	2
7	2
7	2
7	2
7	2
7	2
7	2
7	2
7	2
7	2
7	2
7	2
7	2
7	2
7	2
7	2
7	2
7	2
7	2
7	2
7	2
7	2
7	2
7	2
7	2
7	2
7	2
7	2
7	2
7	2
7	2
7	2
7	2
7	2
8	2
8	2
8	2
8	2
8	2
8	2
8	2
8	2
8	2
8	2
8	2
8	2
8	2
8	2
8	2
9	2
10	3
10	4
10	5
10	6
11	6
11	6
11	6
18	6
	6
	6
	6
	6
	6
	6
	6
	6
	6
	6
	6
	6
	6
	6
	6
	6
	6
	6
	6
	6
	6
	6
	6
	6
	6
	6
	6
	6
	6
	6
	6
	6
	6
	6
	6
	6
	6
	6
	6
	6
	6
	6
	6
	6
	6
	7
	7
	7
	7
	7
	7
	7
	7
	7
	7
	7
	7
	7
	7
	7
	7
	7
	7
	7
	7
	7
	7
	7
	7
	7
	7
	7
	7
	7
	7
	7
	7
	7
	7
	7
	7
	7
	7
	7
	7
	7
	7
	7
	7
	7
	7
	7
	7
	7
	7
	7
	7
	7
	7
	7
	7
	7
	7
	7
	7
	7
	7
	7
	7
	7
	7
	7
	7
	7
	7
	7
	7
	7
	7
	7
	8
	8
	8
	8
	8
	8
	8
	8
	8
	8
	8
	8
	8
	8
	8
	8
	8
	8
	8
	8
	8
	8
	8
	8
	8
	8
	8
	8
	8
	8
	8
	8
	8
	8
	8
	8
	8
	8
	9
	9
	9
	9
	9
	9
	9
	9
	10
	10
	10
	10
	10
	10
	10
	10
	10
	11
	11
	11
	11
	11
	11
	11
	11
	11
	11
	12
	13
